# Supplementary material for: Development and Validation of a Gene-Targeted dCAPS Marker for Marker-Assisted Selection of Low-Alkaloid Content in Seeds of Narrow-Leafed Lupin (Lupinus angustifolius L.)
Source: Genes (Basel). 2019 Jun 4;10(6):428. doi: 10.3390/genes10060428 (PMC6628303; doi:10.3390/genes10060428)
Supplement: Supplementary file 1 [file genes-10-00428-s001.zip › Table_S1.xlsx]

## Sheet: List of NLL accessions
Table S1. List of NLL accessions used in Iuc_RAP2-7 marker validation, together with their total and individual quinolizidine alkaloid content and marker evaluation results.
Catalogue No.a	Name	Classification	Origin	Total content % DW	Lupanine %	13hydroxy-lupanine %	Angustifoline %	Isolupanine %	Iuc_RAP2-7 marker	GC analysis
96128	Stadoliszczienskij L-569	XD	SUN	0.0005	20	60	20	-	1	Kamel et al. (2016)
96232	Tallerack	CV	AUS	0.00119	6.1856	9.8984	52.6123	19.5748	1	Kamel et al. (2016)
96251	Lazur	CV	POL	0.001355	47.4942	24.2634	6.1215	4.5783	1	Kamel et al. (2016)
96236	Haagena	CV	GER	0.00143	53.5523	24.3249	5.8504	2.7737	1	Kamel et al. (2016)
96178	Silena	unknown	BYS	0.001435	49.8253	28.5708	3.7984	5.6633	1	Kamel et al. (2016)
96143	Danja	CV	AUS	0.0022	45.45	40.91	13.64	-	1	Kamel et al. (2016)
96181	DG-64	unknown	BYS	0.002576	3.761	5.2694	50.7774	25.4581	1	Kamel et al. (2016)
96230	Mandelup	CV	AUS	0.002611	14.8829	2.9825	50.5975	25.7427	1	Kamel et al. (2016)
96250	Wars	CV	POL	0.00272	48.46	41.97	5.5	4.06	1	Kamel et al. (2016)
96231	Myallie	CV	AUS	0.00278	66.2728	14.5924	2.9645	7.8464	1	Kamel et al. (2016)
96117	Yandee	CV	AUS	0.0029	31.03	48.28	13.79	6.9	1	Kamel et al. (2016)
96237	Haags Blaue	CV	GER	0.00296	56.55	33.47	4.29	5.69	1	Kamel et al. (2016)
96116	IIIyarie	CV	AUS	0.0032	31.25	50	12.5	6.25	1	Kamel et al. (2016)
96175	Krupnosiemiennyj	LR	BYS	0.003217	55.891	32.4266	3.0346	4.2911	1	Kamel et al. (2016)
96253	Rumba	CV	POL	0.00335	60.6454	25.7153	4.3616	3.7226	1	Kamel et al. (2016)
96196	W-89	XD	POL	0.004	52.5	40	7.5	-	1	Kamel et al. (2016)
95763	Slapska	CV	CSK	0.0045	40	48.89	6.67	4.44	1	Kamel et al. (2016)
96112	Svaloef Boerre	CV	SWE	0.0049	20.41	61.22	8.16	10.2	1	Kamel et al. (2016)
96134	Kupala	XD	SUN	0.0051	43.14	45.1	7.84	3.92	1	Kamel et al. (2016)
96252	Salsa	CV	POL	0.00519	65.4259	24.134	4.0745	2.5373	1	Kamel et al. (2016)
96208	Geeburg	CV	AUS	0.0055	70.91	29.09	-	-	1	Kamel et al. (2016)
96173	R 85L,482	XD	AUS	0.0068	36.76	45.59	16.18	1.47	1	Kamel et al. (2016)
96164	Helios(WTD-7035)	XD	POL	0.007	34.29	41.43	17.14	7.14	1	Kamel et al. (2016)
96161	Yorrel	CV	AUS	0.0072	40.28	45.83	11.11	2.78	1	Kamel et al. (2016)
96150	WTD-7031	XD	POL	0.0077	50.65	37.66	7.79	3.9	1	Kamel et al. (2016)
96155	R-7009 x Chittick	XD	POL	0.0082	45.12	39.02	13.41	2.44	1	Kamel et al. (2016)
96217	Borlu	CV	GER	0.00857	62.88	26.95	4.74	5.43	1	Kamel et al. (2016)
96245	Regent	CV	POL	0.0092	62.95	24.32	5.75	6.98	1	Kamel et al. (2016)
96238	Probor	CV	GER	0.00932	63.04	26.89	4.67	5.4	1	Kamel et al. (2016)
96240	Sonate	CV	GER	0.00933	38.86	51.38	8	1.75	1	Kamel et al. (2016)
96184	Sur	CV	POL	0.0098	44.9	39.8	14.29	1.02	1	Kamel et al. (2016)
96101	Uniwhite	CV	AUS	0.01	42	44	11	3	1	Kamel et al. (2016)
96243	Heros	CV	POL	0.01023	68.65	22.21	4.52	4.62	1	Kamel et al. (2016)
96242	Dalbor	CV	POL	0.01028	58.16	30.48	6.42	4.93	1	Kamel et al. (2016)
96180	Determinant-5	unknown	BYS	0.010855	46.1578	35.5238	7.4615	8.1034	1	Kamel et al. (2016)
96162	Gunguru	CV	AUS	0.0128	50	37.5	10.16	2.34	1	Kamel et al. (2016)
96216	Bora	CV	GER	0.013187	65.3497	19.4694	2.7605	4.836	1	Kamel et al. (2016)
96224	W-226B	XD	POL	0.0146	69.86	26.03	1.37	2.74	1	Kamel et al. (2016)
96131	Stadoliszczenskij L-667	XD	SUN	0.0155	44.52	46.45	7.74	1.29	1	Kamel et al. (2016)
96192	Bordako	CV	GER	0.0157	52.87	33.76	7.64	5.73	1	Kamel et al. (2016)
95931	Population-25087	CO	AUS	0.0163	53.37	31.29	11.66	3.68	1	Kamel et al. (2016)
96221	WTD-1406	XD	POL	0.0166	67.47	25.9	1.81	4.82	1	Kamel et al. (2016)
96215	Quilinock	CV	AUS	0.0168	71.43	22.02	1.79	4.76	1	Kamel et al. (2016)
96103	Uniharvest	CV	AUS	0.0172	48.84	39.53	8.14	3.49	1	Kamel et al. (2016)
96132	Stadoliszczienskij L-663	XD	SUN	0.0173	53.76	32.95	12.14	1.16	1	Kamel et al. (2016)
96148	WTD-386	XD	POL	0.0177	46.89	35.03	10.73	7.34	1	Kamel et al. (2016)
96129	Stadoliczszenskij L-610	XD	SUN	0.0196	57.65	32.65	6.12	3.57	1	Kamel et al. (2016)
96179	Determinant-4	unknown	BYS	0.019702	63.8845	23.6971	7.7503	3.3355	1	Kamel et al. (2016)
95765	St.Treb.-8	XD	GER	0.0201	40.8	38.31	13.93	6.97	1	Kamel et al. (2016)
96188T	Reduced Branching	XD	AUS	0.0201	56.22	31.34	8.46	3.98	1	Kamel et al. (2016)
96225	Bojar	CV	POL	0.0226	53.98	36.73	3.1	6.19	1	Kamel et al. (2016)
96166	Merrit	CV	AUS	0.0227	67.84	23.79	6.61	1.76	1	Kamel et al. (2016)
96169	R 85L, 460 Kalya	XD	AUS	0.0231	55.84	32.47	6.06	5.63	1	Kamel et al. (2016)
96244	Neptun	CV	POL	0.02355	60.12	24.67	11.4	3.81	1	Kamel et al. (2016)
96219	Kalif	CV	POL	0.0248	58.06	33.06	4.44	4.44	1	Kamel et al. (2016)
96222	W-197	XD	POL	0.0249	71.08	22.09	1.61	5.22	1	Kamel et al. (2016)
96102	Unicrop	CV	AUS	0.0255	36.47	46.67	15.29	1.57	1	Kamel et al. (2016)
96209	Elf	CV	POL	0.0256	61.72	26.95	6.64	4.69	1	Kamel et al. (2016)
96188E	Reduced Branching	XD	AUS	0.0261	58.24	27.59	9.58	4.6	1	Kamel et al. (2016)
96211	Boruta	CV	POL	0.0269	37.92	53.53	3.35	5.2	1	Kamel et al. (2016)
95830	No-444	CV	SUN	0.0284	52.11	29.23	14.79	3.87	1	Kamel et al. (2016)
96194	Borweta	CV	GER	0.03	73	17.67	5	4.33	1	Kamel et al. (2016)
96214	Tanjil	CV	AUS	0.0302	65.89	26.82	4.64	2.65	1	Kamel et al. (2016)
96156	New from Spain	XD	ESP	0.0303	48.51	33.99	11.55	5.94	1	Kamel et al. (2016)
96226	Kadryl	CV	POL	0.0339	45.13	39.53	8.85	6.49	1	Kamel et al. (2016)
96182	Biały Murzyn	XD	POL	0.0351	52.71	31.34	10.83	5.13	1	Kamel et al. (2016)
96249	Kurant	CV	POL	0.03679	58.27	25.76	12.22	3.75	1	Kamel et al. (2016)
96158E	Gelena	CV	SUN	0.0368	36.14	36.68	21.2	5.98	1	Kamel et al. (2016)
96126	R-7001	XD	POL	0.041	60.49	29.76	5.37	4.39	1	Kamel et al. (2016)
96193	Bontensia	CV	GER	0.0447	59.96	25.5	7.61	6.94	1	Kamel et al. (2016)
96120	Kazan	CV	POL	0.0475	47.37	37.26	11.37	4	1	Kamel et al. (2016)
96121	Emir	CV	POL	0.0487	57.91	32.85	5.95	3.29	1	Kamel et al. (2016)
96212	Zeus	CV	POL	0.0503	49.11	32.8	7.36	10.74	1	Kamel et al. (2016)
96165	Saturn	CV	POL	0.0554	60.83	24.55	9.39	5.23	1	Kamel et al. (2016)
96158T	Gelena	CV	SUN	0.0563	38.54	34.99	19.89	6.57	1	Kamel et al. (2016)
96246	Tango	CV	POL	0.05811	53.21	30.32	12.5	3.97	1	Kamel et al. (2016)
96124	Remik	CV	POL	0.0583	35.51	46.31	13.21	4.97	1	Kamel et al. (2016)
96191	Wonga	CV	AUS	0.0598	62.21	25.59	9.87	2.34	1	Kamel et al. (2016)
96235	Boregine	CV	GER	0.06003	37.91	37.55	17.18	7.36	1	Kamel et al. (2016)
96228	W-190B	XD	POL	0.0647	54.1	35.39	5.72	4.79	1	Kamel et al. (2016)
96135	Anva	CV	SUN	0.0658	71.58	19.6	5.47	3.34	1	Kamel et al. (2016)
96195	Bolivio	CV	GER	0.0698	35.24	46.85	12.61	5.3	1	Kamel et al. (2016)
96241	Vitabor	CV	GER	0.070849	66.9067	21.8591	8.4507	2.1921	1	Kamel et al. (2016)
96114	Niemczynowski	CV	UKR	0.0712	64.04	22.33	9.97	3.65	1	Kamel et al. (2016)
96104	Marii	CV	AUS	0.0748	24.87	41.31	17.51	16.31	1	Kamel et al. (2016)
96140	St.411-Sengbushchs Muncheberge	XD	GER	0.0773	42.95	41.79	11.9	3.36	1	Kamel et al. (2016)
96185	WTD 894 Sonet	XD	POL	0.0799	49.94	34.79	9.89	5.38	1	Kamel et al. (2016)
95938	Bar	CV	POL	0.0829	50.06	31.36	17.37	1.21	1	Kamel et al. (2016)
96167	R-84 A, 479	XD	AUS	0.0843	56.82	29.06	10.44	3.68	1	Kamel et al. (2016)
96186	Population-25087	XD	AUS	0.0847	45.22	36.72	13.34	4.72	1	Kamel et al. (2016)
96378	LIT ZAP 12-130	unknown	LTU	0.093009	58.41	29.99	7.3	4.3	1	Kamel et al. (2016)
96163	Polonez	CV	POL	0.1004	58.96	24.8	11.55	4.68	1	Kamel et al. (2016)
96218	Graf	CV	POL	0.1097	55.97	32.27	8.3	3.46	1	Kamel et al. (2016)
96170	R 83A, 473	XD	AUS	0.1145	50.92	33.8	13.36	1.92	1	Kamel et al. (2016)
95928	Brianskij-237/83	XD	SUN	0.12	28.67	38.67	17.17	15.5	2	Kamel et al. (2016)
95826	Brianskij-35	XD	SUN	0.1205	31.78	37.18	15.52	15.52	2	Kamel et al. (2016)
				0.0851	38.16	26.09	19.81	15.93		present study
96199	Vika-65 (Pop.59427)	CV	SUN	0.1397	15.18	60.2	17.32	7.3	1	Kamel et al. (2016)
96187	R 85L, 473	XD	AUS	0.1434	39.4	38.35	17.71	4.53	1	Kamel et al. (2016)
96176	Pertalen	CV	BYS	0.1487	44.79	34.84	14.06	6.32	1	Kamel et al. (2016)
95935	WIR-3190	XD	BYS	0.1539	31.45	44.64	20.6	3.31	1	Kamel et al. (2016)
95927	Brianskij-123	CV	SUN	0.1895	24.22	41.85	19.53	14.41	2	Kamel et al. (2016)
				0.1160	42.03	20.55	20.06	17.36		present study
96137	Danko	CV	SUN	0.2164	45.1	37.11	13.96	3.84	1	Kamel et al. (2016)
95916T	BRGC-10271	CO	ITA	0.3596	26.31	51.59	18.6	3.5	1	Kamel et al. (2016)
96110	Ignis	CV	POL	0.4494	27.81	50.33	19.94	1.91	1	Kamel et al. (2016)
96377	LIT LIT 11-143	unknown	LTU	0.501888	49.95	30.1	16.97	2.99	1	Kamel et al. (2016)
96108	Obornicki	CV	POL	0.898918	46.67	33.11	14.36	5.86	2	Kamel et al. (2016)
95932	Population-25097	CO	AUS	0.9164	49.96	28.86	18.58	2.6	2	Kamel et al. (2016)
95718	Valomaner	XD	ESP	0.9265	2.6	69.64	27.42	0.35	2	Kamel et al. (2016)
95711	Badajoz-4	CO	ESP	0.9688	29.91	47.14	22.69	0.26	2	Kamel et al. (2016)
95709	Sierra de Aracena-1	CO	ESP	0.9704	8.96	67.66	22.98	0.4	2	Kamel et al. (2016)
95716	Hinojoso de Duero-7	CO	ESP	0.9741	46.09	34	19.56	0.35	2	Kamel et al. (2016)
95867	Population-22735	CO	ESP	1.0046	12.82	57.4	29.35	0.43	2	Kamel et al. (2016)
95866	Population-793	CO	GRC	1.0062	48.76	29.43	20.63	1.18	2	Kamel et al. (2016)
95848	Population-22876	CO	MAR	1.0089	38.96	58.23	2.3	0.51	2	Kamel et al. (2016)
95841	Population-748	CO	GRC	1.0803	11.99	66.64	20.98	0.4	2	Kamel et al. (2016)
95929	WTD-793 Ernani	CV	POL	1.0876	51.66	28.69	16.67	2.98	2	Kamel et al. (2016)
95844	Population-22870	CO	MAR	1.0971	43.09	35.55	20.97	0.39	2	Kamel et al. (2016)
95714	Hinojoso de Duero-5	CO	ESP	1.1106	23.6	48.84	24.61	2.95	2	Kamel et al. (2016)
95889	A-1069	CO	ESP	1.1272	34.93	39.5	24.22	1.36	2	Kamel et al. (2016)
95899	R-1444/b	CO	ESP	1.1487	43.21	36.17	18.72	1.9	2	Kamel et al. (2016)
95964	Karo	CV	POL	1.1622	45.61	32.64	19.62	2.13	2	Kamel et al. (2016)
95940	Mutant Coronatum	XD	POL	1.2855	65.74	21.13	11.79	1.34	2	Kamel et al. (2016)
95856	Population-20728	CO	ITA	1.3587	45.65	43.5	9.38	1.46	2	Kamel et al. (2016)
95941	Azuro	XD	GER	1.3809	56.24	26.73	15.55	1.48	2	Kamel et al. (2016)
95753	Population B-570/79	CO	ESP	1.3814	2.62	68.3	28.62	0.46	2	Kamel et al. (2016)
95749	Population B-554/79	CO	ESP	1.3859	51.84	28.7	17.53	1.93	2	Kamel et al. (2016)
95846	Population-22874	CO	MAR	1.3885	71.38	26.87	1.4	0.35	2	Kamel et al. (2016)
95702	Hinojoso de Duero-2	CO	ESP	1.3992	50.79	39.77	6.98	2.47	2	Kamel et al. (2016)
95796	Mirela	CV	POL	1.4033	30.66	47.35	19.7	2.29	2	Kamel et al. (2016)
95725	Near Salamanca-a	CO	ESP	1.4095	7.56	63.28	28.82	0.35	2	Kamel et al. (2016)
95774	P.S.G.Blaue Susslupine	CO	GER	1.4184	55.8	26.43	15.3	2.47	2	Kamel et al. (2016)
95854	Population-22841	CO	PRT	1.4198	58.94	24.05	15.92	1.09	2	Kamel et al. (2016)
95858	Population-22884	CO	MAR	1.4234	34.61	15.61	49.78	-	2	Kamel et al. (2016)
95840	AN-80 154a	CO	ESP	1.4647	61.88	36.02	1.7	0.4	2	Kamel et al. (2016)
95847	Population-22875	CO	MAR	1.4705	72.8	25.2	1.7	0.3	2	Kamel et al. (2016)
95900	R-1656	CO	ESP	1.4734	33.73	44.13	21.85	0.29	2	Kamel et al. (2016)
95748	Population B-553/79b	CO	ESP	1.4833	45.21	33.4	21.01	0.38	2	Kamel et al. (2016)
95784	Portugalia-2	CO	PRT	1.4911	61.08	24.94	12.31	1.68	2	Kamel et al. (2016)
95852	Population-22708	CO	ESP	1.4997	40.97	37.61	21.12	0.3	2	Kamel et al. (2016)
95719	Lorrodrigo-2	CO	ESP	1.5008	45.94	29.72	22.93	1.41	2	Kamel et al. (2016)
95805	KP-48	XD	POL	1.5044	53.84	29.85	14.93	1.38	2	Kamel et al. (2016)
95814	Murzyn	XD	POL	1.5053	44.85	32.61	20.79	1.75	2	Kamel et al. (2016)
95920	BRGC-10276	CO	ITA	1.5091	28.26	49.55	21.98	0.21	2	Kamel et al. (2016)
95890	R-1073a	CO	ESP	1.538	45.33	34.66	19.71	0.3	2	Kamel et al. (2016)
95831	Orlowskij M-1	XD	SUN	1.5407	62.57	22.18	14.96	0.29	2	Kamel et al. (2016)
95909	BRGC-3850	CO	ZAF	1.5448	53.02	29.98	15.5	1.5	2	Kamel et al. (2016)
95829	No-730	XD	SUN	1.5461	59.93	24.76	13.81	1.5	2	Kamel et al. (2016)
95842	Population-22661	CO	ISR	1.5652	32.72	42.29	24.21	0.78	2	Kamel et al. (2016)
95799	Palestyna	CO	EGY	1.5977	31.03	49.66	19	0.31	2	Kamel et al. (2016)
95880	Population-47	CO	ESP	1.6061	48.97	22.88	27.75	0.4	2	Kamel et al. (2016)
95797	2 N Gorzki	XD	POL	1.6184	54.01	28.15	15.01	2.84	2	Kamel et al. (2016)
95775	Sethes Fruehe Rote	XD	GER	1.629	48.9	29.71	19.84	1.56	2	Kamel et al. (2016)
95925	L.ang. x L.linifolius(2750)	XD	SUN	1.6392	59.93	26.47	12.48	1.12	2	Kamel et al. (2016)
95843	Population-22660	CO	ISR	1.6432	44.29	34.32	21.05	0.35	2	Kamel et al. (2016)
95872	Population-20639	CO	ESP	1.6803	12.52	60.48	26.73	0.28	2	Kamel et al. (2016)
95881	Population-50	CO	ESP	1.6982	19.97	52.59	27.08	0.37	2	Kamel et al. (2016)
95902	Pop.Sharon Plain	LR	ISR	1.7016	38.91	40.68	19.63	0.78	2	Kamel et al. (2016)
95802	KP-63	CV	POL	1.7025	47.15	31.04	19.33	2.48	2	Kamel et al. (2016)
95789	Dieppe Suedafrica	CV	ZAF	1.7148	49.24	31.25	18.19	1.32	2	Kamel et al. (2016)
95853	Population-22759	CO	ESP	1.715	54.77	27.11	17.99	0.13	2	Kamel et al. (2016)
95769	Pflugs Blaue Lupine	XD	GER	1.7194	49.28	28.68	21.22	0.81	2	Kamel et al. (2016)
95726	Near Salamanca-b	CO	ESP	1.7361	6.31	66.63	26.76	0.3	2	Kamel et al. (2016)
95837	VIR-K-1727	CO	SUN	1.7536	58.22	25.04	15.58	1.16	2	Kamel et al. (2016)
96109	Swaloef Boerre x Turkus	XD	POL	1.792	49.79	31.16	17.68	1.37	2	Kamel et al. (2016)
95764	St.Treb.-4	XD	GER	1.7989	52	27.21	19.6	1.2	2	Kamel et al. (2016)
95819	25-65-M-1/6/-m	XD	GBR	1.8074	46.38	32.46	19.93	1.23	2	Kamel et al. (2016)
95755	Population B-578/79	CO	ESP	1.8264	22.94	45.35	31.54	0.18	2	Kamel et al. (2016)
96115	Ranniespielyj	CV	UKR	1.8322	54.81	28.83	14.97	1.39	2	Kamel et al. (2016)
96119	Puławski Różowy Wczesny	XD	POL	1.8323	52.1	31.25	16.26	0.39	2	Kamel et al. (2016)
95746	Population B-552/79b	CO	ESP	1.8386	46.66	35.45	17.75	0.14	2	Kamel et al. (2016)
95798	Bitter Blaue Lupine	XD	GER	1.8431	52.46	27.94	18.22	1.37	2	Kamel et al. (2016)
95750	Population B-555/79	CO	ESP	1.8512	29.92	44.52	22.21	3.35	2	Kamel et al. (2016)
96247	Oskar	CV	POL	1.88411	58.11	26.06	14.15	1.67	2	Kamel et al. (2016)
96113	Frost	CV	AUS	1.8971	50.75	31.51	16.74	1.01	2	Segenmas project
95800	Puławski	CV	POL	1.8987	50.49	30.38	17.14	1.99	2	Segenmas project
95736	Population B-540/79	CO	ESP	1.9055	57.17	25.32	17.22	0.29	2	Segenmas project
95811	KP-26	XD	POL	1.9389	54.95	26.38	17.53	1.14	2	Segenmas project
95862	KP-16b	XD	POL	1.9442	48.04	31.14	19.12	1.7	2	Segenmas project
95767	Rotbluehende von Merkel	XD	GER	1.9485	50.8	28.76	19.54	0.9	2	Segenmas project
95730	Population B-519/79	CO	ESP	2.0002	29.61	47.12	22.26	1.01	2	Segenmas project
95791	Anatolia	CO	TUR	2.0071	57.61	25.29	15.32	1.79	2	Segenmas project
95771	Schmalblaettrige Scherzplatzen	XD	GER	2.0583	51.98	26.94	19.64	1.44	2	Segenmas project
96118	Kuba	XD	POL	2.1121	53.74	26.83	17.47	1.96	2	Segenmas project
95882	Population-29 b	CO	ESP	2.117	46.09	30.71	20.67	2.52	2	Segenmas project
96157	Mutant-Or-1	XD	POL	2.1504	52.06	29.89	16.39	1.67	2	Segenmas project
95937	Rubine	CV	GER	2.1562	63.9	21.03	14.37	0.7	2	Segenmas project
95816	DW-2	XD	AUS	2.1952	56.34	25.54	16.6	1.51	2	present study
95835	VIR-K-1313	CO	SUN	2.2093	50.63	29.46	18.54	1.37	2	present study
95723	Badajoz-10	CO	ESP	2.2125	8.87	66.26	24.64	0.23	2	present study
95820	25-65-M-4-I	XD	GBR	2.2913	53.55	24.44	20.72	1.29	2	present study
95860	Petakli Tikwa	CO	ISR	2.296	21.41	50.71	27.52	0.36	2	present study
95733	Population B-530/79	CO	ESP	2.3009	56.44	25.23	18.16	0.17	2	present study
95911	BRGC-3874	CO	GER	2.3295	54.37	26.96	17.88	0.79	2	present study
95742	Population B-549/79b	CO	ESP	2.3764	15.43	61.77	21.13	1.68	2	present study
95859	KP-16a	XD	POL	2.3991	47.92	31.17	19.29	1.63	2	present study
95777	Graf Schwerin Rote	XD	GER	2.4402	54.75	27.06	17.22	0.96	2	present study
96376	LIT LIT 11-140	unknown	LTU	2.44454	73.47	14.97	10.35	1.22	2	present study
95878	Population-4	CO	ESP	2.4977	12.76	62.16	24.81	0.26	2	present study
95868	Population-22746	CO	ESP	2.5024	9.82	65.03	24.9	0.25	2	present study
95732	Population B-529/79	CO	ESP	2.5115	58.54	25.69	15.58	0.2	2	present study
95706	Vitigudino-1	CO	ESP	2.5433	16.86	58.94	23.74	0.45	2	present study
95708	Badajoz-3	CO	ESP	2.8752	13.63	66.44	19.64	0.29	2	present study
a Polish Lupinus Gene Bank
